# Supplementary material for: Dynamic Changes in the Expression of Interferon-Stimulated Genes in Joints of SPF Chickens Infected With Avian Reovirus
Source: Front Vet Sci. 2021 Feb 5;8:618124. doi: 10.3389/fvets.2021.618124 (PMC7892438; doi:10.3389/fvets.2021.618124)
Supplement: Supplementary file 1 [file Data_Sheet_1.xlsx]

## Sheet: MX
1	2	3	4	5	6	7	10	14	21	28	35
264.862	468.209	776.107	500.682	540.084	506.834	833.214	65.8997	158.956	23.4825	129.925	12.8362
470.02	775.318	860.259	1065.35	566.51	746.068	757.806	58.879	165.214	46.8598	92.9987	32.852
474.595	600.985	647.989	488.826	308.332	931.07	653.135	56.1398	208.689	44.6699	94.726	22.6718

## Sheet: IFIT5
1	2	3	4	5	6	7	10	14	21	28	35
33.0498	245.735	383.155	104.716	992.68	351.76	619.387	56.7921	111.991	6.77752	13.6114	66.3924
29.7852	172.895	274.586	170.312	400.798	281.531	367.679	25.5524	110.698	18.168	16.2195	23.4528
38.2916	298.539	246.568	80.9449	589.168	262.588	420.895	28.6759	102.635	15.4925	15.9626	29.6911

## Sheet: OAS
1	2	3	4	5	6	7	10	14	21	28	35
153.291	272.509	62.008	90.6904	145.712	68.3008	124.75	7.26843	73.3486	10.311	42.5741	10.8011
85.7008	381.774	85.5001	95.8734	424.97	52.5479	80.5794	11.6909	67.9565	9.18717	45.5185	7.57134
134.991	397.117	161.927	47.3985	236.704	36.9343	54.5173	17.1484	75.0269	6.68412	18.5117	9.51557

## Sheet: Viperin
1	2	3	4	5	6	7	10	14	21	28	35
130.102	83.9064	131.114	80.5702	144.791	166.771	244.915	3.17565	32.9655	9.27485	17.4499	4.2656
68.3579	141.157	126.425	101.905	263.206	169.338	119.415	8.6136	35.6569	10.6664	22.0388	9.05179
59.0637	233.521	200.851	46.1723	139.193	118.155	104.291	8.32772	25.8869	15.2522	11.9172	9.09202

## Sheet: ISG12
1	2	3	4	5	6	7	10	14	21	28	35
28.1123	61.7441	36.4384	30.6569	30.0808	35.4703	25.9654	6.27868	39.4449	8.19855	5.63127	4.34959
19.1464	56.036	57.9323	38.9442	79.9693	33.0331	37.8827	6.30497	23.9598	6.2713	10.4497	7.04233
24.6465	91.9793	66.2317	17.4682	41.2779	39.0191	29.7354	4.19639	29.0697	5.93271	9.61189	6.16403

## Sheet: IFII6
1	2	3	4	5	6	7	10	14	21	28	35
100.43	189.003	92.6517	59.8212	164.221	168.402	125.289	10.5786	28.3896	52.8204	13.4615	28.3684
109.197	107.52	115.009	35.1816	115.696	179.404	131.102	10.9646	40.7268	39.3117	13.4057	27.6269
166.699	55.9914	112.785	28.3588	182.174	95.7246	83.1087	11.0977	41.5007	43.9726	15.3682	38.5608

## Sheet: PKR
1	2	3	4	5	6	7	10	14	21	28	35
3.58839	3.81973	0.555027	437.693	7.76377	8.11643	4.08156	0.169784	3.25711	0.836894	1.79983	0.381716
3.43401	2.50885	2.13833	308.9	3.97667	1.90587	4.40448	0.294135	2.48188	0.706494	3.64484	1.95918
5.31989	2.28799	0.40332	245.454	3.09553	1.92985	3.0992	0.487072	4.06145	0.877482	0.947708	1.15296

## Sheet: IFITM3
1	2	3	4	5	6	7	10	14	21	28	35
7.00443	2.12449	14.5562	2.34854	2.9234	3.17654	1.88711	0.778684	0.160098	0.133535	1.32161	0.185488
6.96394	2.37499	9.90051	2.52601	1.8623	2.32973	1.56587	0.351417	1.12706	0.19291	2.3934	1.03262
5.42028	11.4067	7.68986	1.65938	0.292143	5.85834	2.05002	0.266144	0.716916	0.269267	0.924649	1.23168

## Sheet: ZFP313
1	2	3	4	5	6	7	10	14	21	28	35
2.55554	1.52269	0.57822	0.691735	1.66822	1.507	1.6242	0.0728826	1.09647	0.773809	1.61907	0.102526
3.45726	0.930742	0.696462	0.636074	1.14331	1.12373	0.832989	0.144407	0.531852	0.655847	0.83404	0.695777
2.66085	1.02669	0.667735	0.692425	0.735072	0.775364	1.12334	0.152222	0.427273	0.55494	0.563177	0.78585

## Sheet: DDIT4
1	2	3	4	5	6	7	10	14	21	28	35
1.75914	4.5385	0.413743	0.308271	1.27065	0.872578	0.66866	0.071891	0.810587	0.882918	1.63813	0.380367
2.27491	2.93665	0.240055	0.279915	0.921567	0.335022	1.18233	0.0706854	0.64897	0.54054	1.76671	0.467163
3.95767	1.83418	0.666688	0.284168	0.359726	0.293447	1.11635	0.084768	0.383808	0.597398	0.641092	0.325783

[truncated: 3 more sheets: CD47, IFNA, IFNB]
